# Supplementary material for: Mutually exclusive mutations in NOTCH1 and PIK3CA associated with clinical prognosis and chemotherapy responses of esophageal squamous cell carcinoma in China
Source: Oncotarget. 2015 Oct 29;7(3):3599–613. doi: 10.18632/oncotarget.6120 (PMC4823130; doi:10.18632/oncotarget.6120)
Supplement: Supplementary file 2 [file oncotarget-07-3599-s002.xlsx]

## Sheet: Cohort 1 & 2
Supplementary Table 1. Clinical features of the ESCC patients characteristics by NOTCH1/PIK3CA genotype in cohort #1 and cohort #2
Sample Source: HN-Henan province in China; SX-Shanxi province in China
Familial History: F0-no family history; F1-Family history of upper GI cancer; F2-Family history of esophageal cancer
Smoking status：Heavy:>40 years; Moderate:20-40years; Light: ＜20years
	Mutated gene	Sample ID	Gender	Age at diagnosis	Location	Tumor Grade	Stage (TNM)	Pathological T	Pathological N	Clinical M	Survival status	Survival after diagnosis (months)	Survival status (update 2014-10-15)	Survival after diagnosis (months, update 2014-10-15)	Standard chemotherapy		Familial History	Smoking Status		Drinking Status
															Time to recurrence (m)	Chemotherapy response
Cohort #1 (discovery cohort)	NOTCH1	1N02-VS-1T02	Male	62	Lower	G1	ⅠB	2	0	0	Alive	65	Living	78		Without treatment	F0	moderate smoker	20/d, 30y	never
		1N22-VS-1T22	Male	64	Lower	G1	ⅠB	2	0	0	Alive	34	Living	47	39	Failure	F0	smoker		occasional
		1N28-VS-1T28	Male	56	Lower	G1	ⅠB	3	0	0	Alive	31	Living	44	35	Failure	F2(1)	never smoker	No	never
		1N31-VS-1T31	Male	64	Middle	G1-2	ⅠA	1	0	0	Deceased	16	Deceased	16	12	Failure	F0	never smoker	No	never
		1N32-VS-1T32	Male	62	Lower	G1	ⅠB	3	0	0	Deceased	11	Deceased	11	6	Failure	F0	smoker	Yes	never
		1N37-VS-1T37	Male	69	Lower	G1	ⅠB	3	0	0	Alive	43				Without treatment	F0	smoker	Yes	never
		1N39-VS-1T39	Male	53	Lower	Gx	ⅠA	1	0	0	Alive	40	Living	53		Effective	F0	moderate smoker	10/d, 20y	occasional
		1N41-VS-1T41	Male	56	Lower	G1	ⅠB	3	0	0	Alive	39	Living	52	39	Failure	F2(1)	smoker	Yes	never
		1N42-VS-1T42	Male	52	Lower	G1	ⅠB	3	0	0	Deceased	15	Deceased	15	9	Failure	F0	smoker	Yes	never
		1N43-VS-1T43	Male	60	Lower	G1	ⅠB	2	0	0	Alive	42			35	Failure	F0	moderate smoker	10/d, 20y	occasional
		1N48-VS-1T48	Male	44	Middle	G1	ⅠA	1	0	0	Alive	37	Living	50		Effective	F0	light smoker	Yes	occasional
		1N52-VS-1T52	Male	50	Lower	G1	ⅠB	3	0	0	Alive	37	Living	50		Effective	F0	moderate smoker	10/d, 25y	occasional
		1N55-VS-1T55	Male	70	Lower	G1	ⅠB	2	0	0	Alive	16	Living	29		Effective	F0	heavy smoker	20/d, 40y	regular
		1N56-VS-1T56	Male	69	Lower	G1	ⅠB	3	0	0	Alive	38			32	Failure	F1(1)	smoker	Yes	never
		1N58-VS-1T58	Male	45	Lower	G1	ⅠB	3	0	0	Deceased	11	Deceased	11	6	Failure	F0	moderate smoker	15/d, 20y	never
		1N61-VS-1T61	Male	65	Lower	G1	ⅠB	2	0	0	Alive	25	Living	37		Without treatment	F0	heavy smoker	3-5/d, 50y	regular
		1N62-VS-1T62	Male	60	Lower	G1	ⅠB	2	0	0	Deceased	6	Deceased	6	3	Failure	F0	never smoker	No	never
		1N59-VS-1T59	Male	63	Lower	G1	ⅠB	3	0	0	Alive	40	Living	53		Effective	F0	smoker	Yes	occasional
		3N09-VS-3T09	Male	59		G3	ⅢA	3	1	0	Alive	32	Living	45	33	Failure	F2(1)	light smoker	20/d, 15y	never
		3N22-VS-3T22	Male	65	Lower	G1-2	ⅢB	3	2	0	Deceased	12	Deceased	12	6	Failure	F0	heavy smoker	15/d, 40y	occasional
		3N40-VS-3T40	Male	67	Middle	G1-2	ⅢA	3	1	0	Deceased	26	Deceased	26		Without treatment	F2(1)	heavy smoker	20/d, 40y	regular
		3N53-VS-3T53	Male	71	Middle	G3	ⅢB	3	2	0	Alive	8	Deceased	20		Without treatment	F0	light smoker	10-20/d, 10y	occasional
	PIK3CA	1N05-VS-1T05	Male	60	Lower	G1	ⅠB	2	0	0	Alive	68	Living	81		Effective	F0	moderate smoker	30/d, 30y	occasional
		1N21-VS-1T21	Male	61	Lower	G1	ⅠB	3	0	0	Alive	39	Living	54	53	Failure	F0	moderate smoker	10-20/d, 30y	occasional
		1N23-VS-1T23	Male	73	Lower	G1	ⅠB	2	0	0	Deceased	8	Deceased	8		Without treatment	F0	smoker	Yes	occasional
		1N25-VS-1T25	Male	74	Lower	G1	ⅠB	2	0	0	Deceased	3	Deceased	3		Without treatment	F0	smoker	Yes	occasional
		1N45-VS-1T45	Male	69	Lower	G1	ⅠB	3	0	0	Alive	63	Living	76		Effective	F0	moderate smoker	20/d, 30y	never
		1N47-VS-1T47	Male	65	Lower	G1	ⅠB	2	0	0	Alive	34	Living	47		Effective	F0	moderate smoker	10/d, 20y	occasional
		1N54-VS-1T54	Male	73	Lower	G1	ⅠB	3	0	0	Deceased	2	Deceased	2		Without treatment	F0	heavy smoker	20/d, 50y	regular
		1N59-VS-1T59	Male	63	Lower	G1	ⅠB	3	0	0	Alive	40	Living	53		Effective	F0	smoker	Yes	never
		3N05-VS-3T05	Male	54	Upper	G2	ⅢA	4	0	0	Alive	26	Living	41		Effective	F0	moderate smoker	20/d, 30y	never
		3N28-VS-3T28	Male	58	Upper	G2	ⅢA	3	1	0	Alive	30	Living	45		Effective	F2(1)	moderate smoker	20/d, 30y	never
		3N33-VS-3T33	Male	69	Lower	G2	ⅢA	3	1	0	Alive	71	Living	84		Effective	F0	heavy smoker	20/d, 40y	never
		3N41-VS-3T41	Male	72	Upper	G2	ⅢB	3	2	0	Alive	30	Living	45		Effective	F0	heavy smoker	5-6/d, 50y	occasional
		3N42-VS-3T42	Male	59	Middle	G1-2	ⅢA	3	1	0	Deceased	19	Deceased	19	17	Failure	F0	moderate smoker	10-20/d, 20y	regular
		3N48-VS-3T48	Male	45	Lower	G2-3	ⅢC	3	3	0	Alive	40	Living	53		Effective	F2(1)	never smoker	No	never
		3N50-VS-3T50	Male	61	Middle	G1-2	ⅢA	2	2	0	Alive	74	Living	87		Effective	F0	moderate smoker	20/d, 20y	never
		3N59-VS-3T59	Male	56	Middle	G2	ⅢC	3	3	0	Alive	35	Living	48	48	Failure	F0	moderate smoker	5-6/d, 20y	regular
	Others	1N01-VS-1T01	Male	70	Lower	G1	ⅠB	2	0	0						Without treatment	F0	light smoker	5-6/d, 10y	never
		1N03-VS-1T03	Male	61	Lower	G1	ⅠB	2	0	0	Deceased	18	Deceased	18		Without treatment	F0	heavy smoker	20-30/d, 40y	never
		1N04-VS-1T04	Male	70	Lower	G1	ⅠB	2	0	0	Deceased	20	Deceased	20	16	Failure	F0	moderate smoker	3-5/d, 20y	occasional
		1N24-VS-1T24	Male	65	Lower	G1	ⅠB	2	0	0	Alive	34	Deceased	37	35	Failure	F0	heavy smoker	30/d, 40y	regular
		1N26-VS-1T26	Male	56	Lower	G1	ⅠB	3	0	0	Alive	33	Living	46		Effective	F0	smoker		never
		1N27-VS-1T27	Male	63	Lower	G1	ⅠB	2	0	0	Alive	42	Deceased	45		Without treatment	F0	smoker		occasional
		1N29-VS-1T29	Male	46	Lower	G1	ⅠB	3	0	0	Alive	31	Living	44		Effective	F0	smoker		never
		1N30-VS-1T30	Male	58	Lower	G1	ⅠB	3	0	0	Alive	30	Living	43	42	Failure	F0	smoker		occasional
		1N33-VS-1T33	Male	69	Lower	G1	ⅠB	2	0	0						Without treatment	F0	moderate smoker	20/d, 30y	never
		1N34-VS-1T34	Male	66	Lower	G1	ⅠB	3	0	0	Alive	28	Deceased	31		Without treatment	F0	smoker		occasional
		1N35-VS-1T35	Male	56	Lower	G1	ⅠB	3	0	0	Alive	21	Deceased	23	20	Failure	F0	moderate smoker	20/d, 30y	occasional
		1N36-VS-1T36	Male	78	Lower	G1	ⅠB	2	0	0	Deceased	21	Deceased	21		Without treatment	F0	moderate smoker	20/d, 30y	never
		1N38-VS-1T38	Male	50	Lower	G1	ⅠB	3	0	0	Deceased	6	Deceased	6		Without treatment	F0	smoker		occasional
		1N40-VS-1T40	Male	59	Middle	G2-3	ⅠB	1	0	0	Alive	39	Deceased	52		Without treatment	F0	never smoker		never
		1N44-VS-1T44	Male	64	Lower	G1	ⅠB	3	0	0	Alive	17	Living	30		Effective	F0	heavy smoker	20/d, 40y	regular
		1N46-VS-1T46	Male	63	Lower	G1	ⅠB	2	0	0	Alive	42	Deceased	45		Without treatment	F0	smoker		occasional
		1N49-VS-1T49	Male	68	Lower	G1	ⅠB	3	0	0			Living	39		Without treatment	F0	moderate smoker	10/d, 20y	occasional
		1N50-VS-1T50	Male	60	Lower	G1	ⅠB	3	0	0	Alive	26	Living	39	37	Failure	F0	moderate smoker	10/d, 30y	occasional
		1N51-VS-1T51	Male	44	Lower	G1	ⅠB	3	0	0	Alive	26	Living	39		Effective	F2(2)	moderate smoker	20/d, 20y	never
		1N53-VS-1T53	Male	56	Lower	G1	ⅠB	3	0							Without treatment	F0	never smoker		occasional
		1N57-VS-1T57	Male	57	Lower	G1	ⅠB	2	0	0	Alive	19				Effective	F2(1)	moderate smoker	10/d, 30y	never
		1N60-VS-1T60	Male	73	Lower	G1	ⅠB	3	0	0	Alive	37	Deceased	39	34	Failure	F0	smoker		occasional
		1N63-VS-1T63	Male	54	Lower	G1	ⅠB	3	0	0	Alive	15	Living	28		Without treatment	F0	moderate smoker	10-20/d, 30y	never
		1N64-VS-1T64	Male	63	Lower	G1	ⅠB	2	0	0	Alive	40	Living	53		Effective	F0	smoker		never
		1N65-VS-1T65	Male	60	Lower	G1	ⅠB	3	0	0	Alive	44				Effective	F0	smoker		never
		1N66-VS-1T66	Male	62	Lower	G1	ⅠB	2	0	0						Without treatment	F0	smoker		occasional
		3N01-VS-3T01	Male	56	Middle	G2	ⅢA	3	1	0	Alive	18	Living	31		Without treatment	F0	moderate smoker	10-20/d, 20y	never
		3N02-VS-3T02	Male	50	Middle	G3	ⅢA	3	1	0	Alive	24	Living	37		Effective	F0	moderate smoker	20/d, 20y	occasional
		3N03-VS-3T03	Male	64	Lower	G3	ⅢA	4	0	0			Deceased	18	14	Failure	F2(1)	heavy smoker	5/d, 50y	occasional
		3N04-VS-3T04	Male	52	Middle	G3	ⅢA	3	1	0	Deceased	22	Deceased	22	17	Failure	F0	light smoker		regular
		3N06-VS-3T06	Male	54	Upper	G2	ⅢA	3	1	0	Alive	29	Living	42		Effective	F2(4)	smoker		occasional
		3N07-VS-3T07	Male	59	Lower	G2	ⅢA	3	1	0						Without treatment	F0	heavy smoker	20/d, 40y	regular
		3N08-VS-3T08	Male	67	Middle	G2-3	ⅢA	3	1	0	Deceased	9	Deceased	9	6	Failure	F0	heavy smoker	10/d, 40y	never
		3N21-VS-3T21	Male	59	Middle	G2	ⅢB	3	2	0	Deceased	19	Deceased	19	13	Failure	F0	never smoker		never
		3N23-VS-3T23	Male	73	Middle	G2-3	ⅢB	3	2	0	Deceased	8	Deceased	8	5	Failure	F1(1)	moderate smoker	10/d, 30y	occasional
		3N24-VS-3T24	Male	52	Middle	G2-3	ⅢC	4a	2	0						Without treatment	F2(1)	moderate smoker	20/d, 30y	occasional
		3N25-VS-3T25	Male	56	Middle	G3	ⅢA	3	1	0						Without treatment	F0	heavy smoker	20/d, 40y	never
		3N26-VS-3T26	Male	52	Middle	G3	ⅢC	4a	2	0	Deceased	23	Deceased	23	18	Failure	F0	smoker		occasional
		3N27-VS-3T27	Male	48	Middle	G1-2	ⅢB	3	2	0	Alive	30	Living	43		Effective	F0	smoker		never
		3N29-VS-3T29	Male	49	Middle	G2	ⅢA	3	1	0	Deceased	11	Deceased	11	8	Failure	F0	moderate smoker	20/d, 30y	regular
		3N30-VS-3T30	Male	51	Middle	G1	ⅢB	3	2	0	Deceased	23	Deceased	23		Without treatment	F2(1)	moderate smoker	40/d, 30y	occasional
		3N31-VS-3T31	Male	44	Middle	G3	ⅢB	3	2	0	Alive	22				Effective	F2(1)	moderate smoker	15/d, 30y	occasional
		3N32-VS-3T32	Male	60	Middle	G2-3	ⅢB	3	2	0	Alive	41	Living	54	51	Failure	F0	smoker		never
		3N34-VS-3T34	Male	72	Middle	G2	ⅢB	3	2	0	Deceased	6	Deceased	6		Without treatment	F0	moderate smoker	20/d, 30y	never
		3N35-VS-3T35	Male	58	Middle	G2	ⅢA	3	1	0	Alive	38	Living	51		Effective	F0	moderate smoker	20/d, 30y	occasional
		3N36-VS-3T36	Male	59	Middle	G2	ⅢA	2	2	0	Alive	35			34	Failure	F1(1)	moderate smoker	20/d, 30y	occasional
		3N37-VS-3T37	Male	57	Middle	G3	ⅢB	3	2	0	Alive	35				Effective	F0	heavy smoker	30/d, 40y	regular
		3N38-VS-3T38	Male	56	Middle	G2	ⅢB	3	2	0	Deceased	15	Deceased	15		Without treatment	F0	moderate smoker	10/d, 30y	occasional
		3N39-VS-3T39	Male	61	Middle	G2-3	ⅢB	3	2	0	Deceased	23	Deceased	23	17	Failure	F0	moderate smoker	20-40/d, 30y	never
		3N43-VS-3T43	Male	56	Lower	G2-3	ⅢB	3	2	0	Alive	37	Deceased	39	35	Failure	F0	smoker		NA
		3N44-VS-3T44	Male	54	Middle	G3	ⅢA	4a	0	0	Alive	29	Deceased	31	27	Failure	F0	moderate smoker	40/d, 30y	regular
		3N45-VS-3T45	Male	48	Middle	G1	ⅢA	3	1	0	Deceased	26	Deceased	26	21	Failure	F0	moderate smoker	40/d, 320y	regular
		3N46-VS-3T46	Male	64	Middle	G3	ⅢC	3	3	0	Deceased	16	Deceased	16	13	Failure	F0	moderate smoker	10/d, 30y	occasional
		3N47-VS-3T47	Male	41	Middle	G2	ⅢA	3	1	0	Alive	16	Deceased	18	13	Failure	F0	moderate smoker	20/d, 30y	regular
		3N49-VS-3T49	Male	53	Middle	G2	ⅢA	3	1	0	Alive	24	Living	37		Effective	F0	moderate smoker	20/d, 30y	occasional
		3N51-VS-3T51	Male	53	Lower	G3	ⅢA	3	1	0	Alive	21	Deceased	23	16	Failure	F0	moderate smoker	40/d, 30y	never
		3N52-VS-3T52	Male	72	Middle	G2	ⅢA	3	1	0	Alive	18	Deceased	21		Without treatment	F0	heavy smoker	10/d, 40y	regular
		3N54-VS-3T54	Male	57	Middle	G3	ⅢA	3	1	0	Alive	17				Effective	F1(1)	moderate smoker	10/d, 30y	never
		3N55-VS-3T55	Male	65	Middle	G1-2	ⅢA	3	1	0	Alive	15	Living	28		Effective	F0	light smoker	3-5/d, 10y	occasional
		3N56-VS-3T56	Male	60	Middle	G2	ⅢA	3	1	0	Alive	8	Living	21		Without treatment	F0	light smoker	3-5/d, 10y	never
		3N57-VS-3T57	Male	70	Lower	G2	ⅢA	3	1	0	Alive	14	Deceased	17		Without treatment	F0	heavy smoker	60/d, 40y	regular
		3N58-VS-3T58	Male	52	Middle	G2	ⅢA	3	1	0	Alive	16	Living	29		Effective	F0	moderate smoker	30/d, 20y	occasional
		3N60-VS-3T60	Male	50	Middle	G1-2	ⅢA	3	1	0						Without treatment	F0	moderate smoker	30/d, 30y	occasional
		3N61-VS-3T61	Male	62	Lower	G2-3	ⅢB	3	2	0	Deceased	30	Deceased	30	26	Failure	F0	never smoker		NA
		3N62-VS-3T62	Male	NA	Middle	G2-3	ⅢB	3	2	0	Deceased	24	Deceased	24		Without treatment	F0	smoker		NA
		3N63-VS-3T63	Male	55	Middle	G2	ⅢA	3	1	0	Alive	12	Deceased	15	11	Failure	F0	moderate smoker	30/d, 20y	regular
		3N64-VS-3T64	Male	60	Middle	G2-3	ⅢB	3	2	0						Without treatment	F0	moderate smoker	10/d, 20y	never
Cohort #2 (extended validated cohort)	NOTCH1	96-N/T	Male	53	Lower	G3	ⅠB	2	0	0			Living	58		Effective	F0	moderate smoker	20/d, 20y	occasional
		106-N/T	Female	64	Middle	G1	ⅠA	1	0	0			Deceased	37	33	Failure	F0	never smoker		never
		109-N/T	Male	46	Middle	G2	ⅠB	2	0	0			Living	34	29	Failure	F0	Moderate	20/d, 20y	Regular
		110-N/T	Female	58	Upper-Mid	G1	ⅠA	1	0	0			Living	26	21	Failure	F0	never smoker		occasional
		107-N/T	Male	73	Lower	G2	ⅠB	2	0	0			Deceased	31	27	Failure	F1(1)	Moderate	10/d, 20y	Regular
		108-N/T	Male	75	Middle	G2	IIA	3	0	0			Deceased	21	16	Failure	F0	never smoker		never
		119-N/T	Male	57	Upper	G3	IIA	3	0	0			Living	53		Effective	F0	Moderate	60/d, 30y	occasional
		118-N/T	Male	57	Middle	G2	IIB	3	0	0			Living	52		Effective	F0	never smoker		never
		117-N/T	Female	52	Middle	G3	IIB	3	0	0			Deceased	17	12	Failure		never smoker		never
		116-N/T	Male	61	Middle	G2	IIA	3	0	0			Living	39	35	Failure	F0	Moderate	40/d, 30y	Regular
		04-N/T	Female	55	Upper	G2	IIB	3	0	0			Deceased	35	29	Failure	F0	never smoker		never
		07-N/T	Male	76	Lower	G2	ⅠB	2	0	0			Deceased	50	43	Failure	F0	Heavy	40-60/d, 60y	Regular
		08-N/T	Male	59	Middle	G3	ⅠB	2	0	0			Living	29		Effective	F0	Moderate	30/d, 20y	never
		16-N/T	Male	58	Middle	G2	ⅠB	2	0	0			Living	51		Effective	F0	Moderate	20/d, 35y	occasional
		11-N/T	Female	63	Middle	G1	ⅠA	1	0	0			Living	41	36	Failure		never smoker		occasional
		17-N/T	Male	52	Middle	G2	ⅠB	2	0	0			Living	37	31	Failure	F1(1)	Moderate	20/d, 20y	Regular
		13-N/T	Female	41	Middle	G2	ⅠB	2	0	0			Living	46	43	Failure		never smoker		never
		23-N/T	Male	44	Middle	G3	IIB	3	0	0			Deceased	20	15	Failure		Moderate	20/d, 20y	Regular
	PIK3CA	18-N/T	Female	54	Middle	G2	ⅢA	3	2	0			Living	61		Effective	F0	never smoker		never
		22-N/T	Female	55	Middle	G2	ⅡB	3	1	0			Living	54	53	Effective	F0	never smoker		occasional
		38-N/T	Male	63	Lower	G2	ⅢA	3	2	0			Living	45		Effective	F0	Heavy	20/d, 40y	never
		63-N/T	Male	57	Lower	G3	ⅢB	3	2	0			Living	53		Effective	F0	Moderate	20/d, 35y	occasional
		27-N/T	Female	57	Middle	G2-3	ⅡB	3	0	0			Living	76		Effective	F2(1)	never smoker		never
		28-N/T	Male	55	Middle	G2-3	ⅡB	2	0	0			Living	57		Effective	F0	never smoker		never
		29-N/T	Male	52	Middle	G3	ⅡB	3	1	0			Living	62		Effective	F1(1)	Moderate	20/d, 30y	occasional
		30-N/T	Male	73	Lower	G2	ⅢA	3	2	0			Deceased	53	48	Failure		Moderate	20/d, 20y	occasional
		31-N/T	Female	43	Lower	G3	ⅢA	3	1	0			Living	64		Effective	F0	never smoker		never
		32-N/T	Male	70	Middle	G2	ⅢA	3	2	0			Deceased	45	39	Failure	F0	never smoker		occasional
		34-N/T	Female	61	Middle	G2	ⅢA	3	1	0			Living	49		Effective	F0	never smoker		never
		36-N/T	Male	41	Middle	G3	ⅡB	3	0	0			Living	53		Effective		Moderate	20/d, 20y	occasional
		24-N/T	Male	52	Middle	G3	ⅡB	2	0	0			Living	57		Effective	F0	Moderate	20/d, 30y	Regular
		20-N/T	Male	56	Middle	G2	ⅢC	3	3	0			Living	48		Effective	F0	never smoker		occasional
	Others	66-N/T	Male	53	Lower	G2	IIIA	3	2	0			Living	53		Effective	F0	Moderate	20-40/d, 20y	Regular
		70-N/T	Female	58	Middle	G3	ⅡB	2	0	0			Living	38		Effective	F0	never smoker		occasional
		72-N/T	Male	68	Middle	G2	IIIA	3	2	0			Deceased	20	16	Failure	F0	Heavy	10-20/d, 50y	Regular
		74-N/T	Male	47	Middle	G3	IIIA	3	2	0			Deceased	27	23	Failure	F0	never smoker		never
		75-N/T	Male	48	Lower	G3	ⅢB	3	2	0			Deceased	19	15	Failure	F0	Moderate	5/d, 20y	Regular
		76-N/T	Male	46	Middle	G3	ⅡB	2	1	0			Living	45		Effective	F0	Moderate	40/d, 20y	Occasional
		78-N/T	Female	46	Middle	G2	IIA	2	0	0			Living	44		Effective	F0	Moderate	5/d, 20y	Regular
		79-N/T	Male	62	Middle	G2	ⅡB	2	0	0			Deceased	23	17	Failure	F0	Smoker		Never
		80-N/T	Male	66	Lower	G2	ⅡB	2	0	0			Living	39		Effective	F0	Heavy	20/d, 40y	never
		81-N/T	Male	48	Lower	G2	ⅡB	3	0				Living	41		Effective	F0	Moderate	20/d, 20y	Regular
		85-N/T	Male	52	Lower	G2	IIIA	3	1	0			Deceased	17	12	Failure	F0	Moderate	20/d, 20y	Regular
		86-N/T	Male	62	Middle	G3	ⅡB	2	0	0			Living	39	34	Failure	F0	Heavy	40/d, 40y	Regular
		87-N/T	Female	49	Middle	G2	ⅢB	3	2	0			Deceased	37	32	Failure	F0	never smoker		never
		89-N/T	Female	71	Middle	G3	IIIA	3	1	0			Deceased	23	18	Failure	F0	never smoker		occasional
		90-N/T	Male	48	Lower	G2-3	IIA	2	0	0			Living	41		Effective	F0	Moderate	20/d, 35y	Regular
		92-N/T	Female	68	Middle	G3	ⅡB	2	0	0			Living	45		Effective	F0	never smoker		never
		93-N/T	Female	58	Lower	G2-3	ⅡB	2	1	0			Living	51		Effective	F2(1)	never smoker		occasional
		94-N/T	Male	63	Middle	G2	ⅡB	2	0	0			Living	47		Effective	F2(1)	Heavy	10-20/d, 40y	Occasional
		95-N/T	Female	62	Lower	G2	IIA	2	0	0			Deceased	17	14	Failure	F0	never smoker		never
		97-N/T	Male	58	Lower	G2	IIIA	3	2	0			Deceased	11	8	Failure	F0	never smoker		Regular
		98-N/T	Male	63	Middle	G2	ⅡB	2	0	0			Living	42		Effective	F0	Moderate	20/d, 30y	Regular
		100-N/T	Male	65	Middle	G3	ⅡB	2	0	0			Living	43		Effective	F2(1)	Moderate	20/d, 30y	Occasional
		101-N/T	Female	71	Middle	G2-3	IIIA	3	1	0			Deceased	9	6	Failure	F0	Never Smoker		occasional
		102-N/T	Male	63	Middle	G2	ⅡB	2	0	0			Living	39		Effective	F0	Never Smoker		occasional
		103-N/T	Male	64	Lower	G2-3	ⅢA	3	2	0			Deceased	18	15	Failure	F0	Heavy	3-4/d, 50y	Regular
		104-N/T	Male	73	Lower	G2-3	IIIA	3	2	0			Deceased	23	20	Failure	F0	Heavy	10/d, 40y	Regular
		105-N/T	Male	57	Middle	G2	ⅡB	2	1	0			Living	39		Effective	F0	Heavy	20/d, 40y	Regular
		106-N/T	Male	66	Low	G2	ⅢB	3	2	0			Deceased	23	19	Failure	F0	Moderate	20/d, 20y	Regular
		107-N/T	Female	71	Middle	G2	IIIA	3	2	0			Deceased	11	8	Failure	F0	never smoker		never
		108-N/T	Female	61	Middle	G3	ⅡB	2	1	0			Living	44		Effective	F0	never smoker		occasional
		109-N/T	Male	72	Lower	G2-3	ⅡB	2	1	0			Deceased	23	19	Failure	F0	never smoker		occasional
		110-N/T	Male	67	Lower	G3	ⅢA	3	2	0			Living	31		Effective	F1(1)	Never Smoker		never
		111-N/T	Male	52	Middle	G3	ⅢA	3	2	0			Living	43		Effective	F0	Moderate	20/d, 20y	occasional
		113-N/T	Female	58	Middle	G3	ⅢB	3	2	0			Deceased	9	6	Failure	F0	Never Smoker		never
		114-N/T	Female	58	Middle	G2-3	IIIA	3	2	0			Living	41		Effective	F0	Never Smoker		occasional
		115-N/T	Female	57	Middle	G2-3	ⅢA	2	2	0			Deceased	23	20	Failure	F0	Never Smoker		occasional
		EN013-N/T	Male	54	Middle	G2	ⅡB	2	0	0			Living	37		Effective	F0	Smoker		occasional
		EN014-N/T	Male	42	Middle	G2-3	ⅡB	2	1	0			Living	45		Effective	F2(1)	Never Smoker		never
		EN015-N/T	Female	47	Middle	G2	ⅡB	2	0	0			Living	43		Effective	F0	Never Smoker		never
		EN016-N/T	Female	62	Mid-Lower	G1-2	IIA	2	0	0			Living	39		Effective	F0	Smoker		occasional
		EN017-N/T	Male	63	Lower	G2	IIA	2	0	0			Living	41		Effective	F0	Smoker		occasional
		EN019-N/T	Male	71	Middle	G2	ⅢA	3	2	0			Deceased	26	21	Failure	F0	Smoker		Regular
		EN021-N/T	Female	70	Lower	G2	ⅡB	2	1	0			Deceased	17	14	Failure	F0	Moderate	20/d, 20y	never
		EN023-N/T	Male	55	Lower	G2	IIA	2	0	0			Living	38	13	Effective	F2(1)	Never Smoker		Regular
		EN026-N/T	Female	77	Middle	G2	ⅢA	3	2	0			Deceased	13	9	Failure	F2(1)	Never Smoker		Regular
		EN018-N/T	Female	52	Middle	G2	ⅡB	2	1	0			Deceased	19	16	Failure	F0	Never Smoker		occasional
		EN022-N/T	Male	74	Lower	G2	ⅢA	3	2	0			Deceased	16	13	Failure	F0	Never Smoker		occasional
		EN002-N/T	Male	66	Middle	G2	ⅡB	2	0	0			Living	36		Effective	F1(1)	Never Smoker		never
		EN003-N/T	Female	57	Middle	G2-3	ⅢB	3	2	0			Living	38		Effective	F0	Moderate	10/d, 30y	no
		EN004-N/T	Male	63	Middle	G3	ⅡB	2	1	0			Living	41		Effective	F0	Moderate	20/d, 20y	Occasional
		EN006-N/T	Female	74	Middle	G3	IIIA	3	2	0			Deceased	17	14	Failure	F0	Moderate	40/d, 20y	no
		EN007-N/T	Male	44	Middle	G3	ⅢB	3	2	0			Deceased	19	15	Failure	F0	Moderate	20/d, 20y	occasional
		EN008-N/T	Male	57	Middle	G1	Ⅱa	2	0	0			Living	33		Effective	F0	Moderate	20/d, 20y	occasional
		EN020-N/T	Male	61	Middle	G3	ⅡB	2	0	0			Living	30		Effective	F0	Never Smoker		never
		LJE19-N/T	Male	65	Middle	G3	ⅢB	3	2	0			Deceased	24	20	Failure	F1(1)	Never Smoker		occasional
		LJE28-N/T	Female	49	Middle	G2	ⅢB	3	2	0			Deceased	15	11	Failure	F0	Never Smoker		Regular
		LJE33-N/T	Female	70	Middle	G3	ⅢB	3	2	0			Deceased	12	9	Failure	F0	Moderate	40/d, 20y	occasional
Note: occurrence of tumors progression or emergence of recurrent tumors in patients receiving the standard chemotherapy was considered as failure of treatment
