# Supplementary material for: Mutually exclusive mutations in NOTCH1 and PIK3CA associated with clinical prognosis and chemotherapy responses of esophageal squamous cell carcinoma in China
Source: Oncotarget. 2015 Oct 29;7(3):3599–613. doi: 10.18632/oncotarget.6120 (PMC4823130; doi:10.18632/oncotarget.6120)
Supplement: Supplementary file 3 [file oncotarget-07-3599-s003.xlsx]

## Sheet: Table 1
Supplementary Table 2. Correlation of NOTCH1 and PIK3CA mutations with clinical characteristics in cohort2.
Clinical, epidemiological or pathological feature		NOTCH1				PIK3CA
		Total(N)	Mutant	Wild-type	P value	Total(N)	Mutant	Wild-type	P value
All cases		89	18	71		89	14	75
Age	<60	48	12	36	0.417	48	10	38	0.311
	60-69	25	3	22		25	2	23
	≥70	16	3	13		16	2	14
Sex	Male	56	12	44	0.713	56	9	47	0.908
	Female	33	6	27		33	5	28
Tobacco use	Yes	46	10	36	0.713	46	6	40	0.471
	No	43	8	35		43	8	35
Alcohol consumption	Yes	62	11	51	0.377	62	8	54	0.428
	No	27	7	20		27	6	21
Family cancer history	Yes	19	6	13	0.286	19	4	15	0.716
	No	70	12	58		70	10	60
Tumor location	Upper thoracic	3	3	0	0.004	3	0	3	0.586
	Middle thoracic	60	12	48		60	10	50
	Lower thoracic	26	3	23		26	4	22
Tumor differentiation (Histological grade)	Grade 1	5	3	2	0.131	5	0	5	0.405
	Grade 2	56	10	46		56	9	47
	Grade 3	28	5	23		28	5	23
Pathologic Stage	I	11	11	0	<0.0001	11	0	11	0.146
	II	43	7	36		43	6	37
	III	35	0	35		35	8	27
Pathologic T stage	T1	3	3	0	0.006	3	0	3	0.329
	T2	40	8	32		39	2	37
	T3	46	7	39		47	12	35
	T4	0	0	0		0	0	0
Pathologic N stage	0	43	18	25	<0.0001	43	4	39	0.107
	1	46	0	46		46	10	36
Local recurrence	Yes	45	13	32	0.04	45	3	42	0.018
	No	44	5	39		44	11	33
Chemotherapy treatment	Failure	44	14	30	0.007	44	2	42	0.001
	effective	45	4	41		45	12	33
	No treatment		0	0			0	0
	missing		0	0			0	0
Prognosis (Log-rank Mantel-Cox test)	Dead	36	7	29	0.88	36	2	34	0.03
	Survival	53	11	42		53	12	41
	Missing		0	0			0	0
	Median (months)		43.53	42.23			60	35.64
Note: The ESCC cases collected for this study were staged using the NCCN guidelines.
