# Supplementary material for: Mutually exclusive mutations in NOTCH1 and PIK3CA associated with clinical prognosis and chemotherapy responses of esophageal squamous cell carcinoma in China
Source: Oncotarget. 2015 Oct 29;7(3):3599–613. doi: 10.18632/oncotarget.6120 (PMC4823130; doi:10.18632/oncotarget.6120)
Supplement: Supplementary file 4 [file oncotarget-07-3599-s004.xlsx]

## Sheet: Sheet1
Table 1 . Summary of NOTCH1and PIK3CA mutations and clinicopathological characteristics in cohorts.
		NOTCH1												PIK3CA
Clinical, epidemiological or pathological feature		Cohort #1				Cohort #2				Cohort #3				Cohort #1				Cohort #2				Cohort #3
		Total	Mutant (%)	Wild-type (%)	P value	Total	Mutant (%)	Wild-type (%)	P value	Total	Mutant (%)	Wild-type (%)	P value	Total	Mutant (%)	Wild-type (%)	P value	Total	Mutant (%)	Wild-type (%)	P value	Total	Mutant (%)	Wild-type (%)	P value
		(N)				(N)				(N)				(N)				(N)				(N)
All cases		104	22(21.15%)	82 (78.85%)		89	18 (20.2%)	71 (79.8%)		88	9 (10.2%)	79 (89.8%)		104	17 (16.38%)	88 (83.62%)		89	14 (15.7%)	75 (84.3%)		88	4 (4.5%)	84 (95.5%)
Age					0.302				0.417				0.017				0.199				0.311				0.543
	<60	50	8（36.4%）	42 (51.9%)		48	12（66.7%）	36（50.7%）		48	7 (77.8%)	41 (51.9%)		50	5（31.25%）	45 (51.36%)		48	10（71.4%）	38（50.7%）		48	2（50.0%）	46（54.8%）
	60-69	40	12（54.5%）	28 (33,3%)		25	3（16.7%）	22（31.0%）		30	0	30 (38.0%)		40	7（43.75%）	33 (37.5%)		25	2（14.3%）	23（30.7%）		30	2（50.0%）	28（33.3%）
	≥70	14	2（9.1%）	12 (14.8%)		16	3（16.7%）	13（18.0%）		10	2 (22.2%)	8 (10.1%)		14	4（25%）	10 (11.%)		16	2（14.3%）	14（18.7%）		10	0	10（11.9%）
Sex									0.713				0.839								0.908				0.555
	Male	0				56	12（66.7%）	44（62.0%）		66	6 (66.7%)	60 (75.9%)		0				56	9（64.3%）	47（62.7%）		66	2（50.0%）	64 (76.2%)
	Female	104				33	6（33.3%）	27（38.0%）		22	3 (33.3%)	19 (24.1%)		104				33	5（35.7%）	28（37.3%）		22	2（50.0%）	20 (23.8%)
Tobacco use					0.467				0.713				0.808				1				0.471				0.922
	Yes	96	19（86.4%）	77 (94.0%)		46	10（55.6%）	36（50.7%）		57	5 (55.6%)	52 (65.8%)		96	15（93.75%）	81 (92.05%)		46	6（42.9%）	40（53.3%）		57	2（50.0%）	55（65.5%）
	No	8	3（13.6%）	5 (6.0%)		43	8（44.4%）	35（49.3%）		31	4 (44.4%)	27 (34.3%)		8	1（6.25%）	7 (7.95%)		43	8（57.1%）	35（46.7%）		31	2（50.0%）	29（34.5%）
Alcohol consumption					0.253				0.377				0.832				0.766				0.428				1
	Yes	63	11（50.0%）	52 (63.4%)		62	11（61.1%）	51（71.8%）		17	1 (11.1%)	16 (20.3%)		62	9（56.25%）	53 (60.23%)		62	8（57.1%）	54（72.0%）		17	1（25.0%）	16（19.0%）
	No	41	11（50.0%）	30 (36.6%)		27	7（38.9%）	20（28.2%）		71	8 (88.9%)	63 (79.7%)		42	7（43.75%）	35 (39.77%)		27	6（42.9%）	21（28.0%）		71	3（75.0%）	68（81.0%）
Family cancer history					0.557				0.286								1				0.716
	Yes	17	5（22.7%）	12 (14.6%)		19	6（33.3%）	13（18.3%）						17	2（12.5%）	15 (17.05%)		19	4（28.6%）	15（20.0%）
	No	87	17（77.3%）	70 (85.4%)		70	12（66.7%）	58（81.7%）						87	14（87.5%）	73 (82.95%)		70	10（71.4%）	60（80.0%）
Tumor location					0.027				0.004								0.006				0.586
	Upper thoracic	4	0	4 (4.9%)		3	3（16.7%）	0						4	3（18.75%）	1 (1.15%)		3	0	3（4.0%）
	Middle thoracic	42	4（19.0%）	38 (46.3%)		60	12（66.7%）	48（67.6%）						42	3（18.75%）	39 (44.83%)		60	10（71.4%）	50（66.7%）
	Lower thoracic	57	17（81.0%）	40 (48.8%)		26	3（16.7%）	23（32.4%）						57	10（62.5%）	47 (54.02%)		26	4（28.6%）	22（29.3%）
Tumor differentiation (Histological grade)					0.001				0.131				0.603				0.328				0.405				0.38
	Well (Grade 1)	59	20（90.9%）	39 (47.6%)		5	3（16.7%）	2（2.8%）		20	3 (33.3%)	17 (21.5%)		59	10（62.5%）	49 (55.68%)		5	0	5 (6.7%)		20	2（50.0%）	18 (21.4%)
	Moderate (Grade 2)	33	0	33 (40.2%)		56	10（55.6%）	46（64.8%）		62	5 (55.6%)	57 (72.2%)		33	6（37.5%）	27 (30.68%)		56	9（64.3%）	47 (62.7%)		62	2（50.0%）	59 (70.2%)
	Poor (Grade 3)	12	2（9.1%）	10 (12.2%)		28	5（27.8%）	23（32.4%）		6	1 (11.1%)	5 (6.3%)		12	0	12 (13.64%)		28	5（35.7%）	23 (30.7%)		6	0	7 (8.0%)
Pathologic Stage					0.011				<0.0001				0.289				0.933				0.146				0.746
	I	60	18（81.8%）	42 (51.2%)		11	11（61.1%）	0		4	0	4 (5.1%)		61	8（50%）	43 (48.86%)		11	0	11 (14.7%)		4	0	3 (3.6%)
	II					43	7（38.9%）	36（50.7%）		44	2 (100%)	42 (53.2%)						43	6（42.9%）	37 (49.3%)		44	3（75.0%）	50 (59.5%)
	III	44	4（18.2%）	40 (48.8%)		35	0	35（49.3%）		33	0	33 (41.8%)		43	8（50%）	45 (51.14%)		35	8（57.1%）	27（36.0%）		33	1（25.0%）	31 (36.9%)
Pathologic T stage					0.004				0.006				0.064				0.604				0.329				0.5
	T1	4	3（13.6%）	1(1.2%)		3	3（16.7%）	0		3	0	3 (3.8%)		4	0	4 (4.55%)		3	0	3（4.0%）		3	0	3 (3.6%)
	T2	23	6（27.3%）	17 (20.7%)		40	8（44.4%）	32（45.1%）		19	0	19 (24.1%)		23	5（31.25%）	18 (20.45%)		40	2（14.3%）	37 (49.3%)		19	0	18 (21.4%)
	T3	72	13（59.1%）	59 (72.0%)		46	7（38.9%）	39（54.9%）		66	9 (100%)	57 (72.2%)		72	10（62.5%）	62 (70.45%)		46	12 (85.7%)	35（46.7%）		66	4 (100.0%)	62 (73.8%)
	T4	5	0	5 (6.1%)		0	0	0		0	0	0		5	1（6.25%）	4 (4.55%)		0	0	0		0	0	1 (1.2%)
Pathologic N stage					0.002				<0.0001				0.011				0.706				0.107				0.744
	0	54	18（81.8%）	36 (43.9%)		43	18（100.0%）	25（35.2%）		48	9 (100%)	39 (49.4%)		54	9（56.25%）	45 (51.14%)		43	4（28.6%）	39（52%）		48	3（75.0%）	45 (53.6.0%)
	1	50	4（18.2%）	46 (56.1%)		46	0	46（64.8%）		40	0	40 (50.6%)		50	7（43.75%）	43 (48.86%)		46	10（71.4%）	36（48%）		40	1（25.0%）	39 (46.4%)
Local recurrence					0.063				0.04								0.092				0.018
	Yes	39	12（54.5%）	27 (32.9%)		45	13（72.2%）	32（45.1%）						39	3（18.75%）	36 (40.91%)		45	3（21.4%）	42 (56%)
	No	65	10（45.5%）	46 (56.1%)		44	5（27.8%）	39（54.9%）						65	13（81.25%）	52 (59.09%)		44	11（78.6%）	33 (44%)
Chemotherapy treatment					0.253				0.007								0.023				0.001
	Failure	39	11（54.5%）	28 (33.7%)		44	14（77.8%）	30（42.3%）						39	3（18.75%）	36 (40.91%)		44	2（14.3%）	42 (56%)
	effective	31	5（22.7%）	26 (31.3%)		45	4（22.2%）	41（57.7%）						31	10（62.5%）	21 (23.86%)		45	12 (85.7%)	33 (44%)
	Without treatment	24	4（18.2%）	20 (24.1%)			0	0						24	3（18.75%）	21 (23.86%)			0	0
	missing	10	1（4.5%）	9 (10.8%)			0	0						10	0	10 (11.37%)			0	0
Prognosis (Log-rank Mantel-Cox test)					0.518				0.88				0.885				0.048				0.03				0.577
	Dead	45	8（36.4%）	37 (45.1%)		36	7（38.9%）	29（40.8%）		46	4 (44.4%)	42 (53.2%)		45	4（25%）	41 (46.6%)		36	2（14.3%）	34 (45.3%)		46	1（25.0%）	44 (52.4%)
	Survival	41	11（50.0%）	30 (36.6%)		53	11（61.1%）	42（59.2%）		42	5 (55.6%)	37 (46.8%)		41	12（75%）	29 (32.95%)		53	12 (85.7%)	41 (54.7%)		42	3（75.0%）	40 (47.6%)
	Missing	18	3（13.6%）	15 (18.3%)			0	0			0	0		18	0	18 (20.45%)			0	0			0	0
	Median (months)		60	80			43.53	42.23			40	40.11			47.5	24			60	35.64			40	39.92
	Note: The ESCC cases collected for this study were staged using the NCCN guidelines.

## Sheet: Sheet2
Supplementary Table 3. Correlation of NOTCH1 and PIK3CA mutations with clinical characteristics in cohort3.
		NOTCH1				PIK3CA
Clinical, epidemiological or pathological feature		Total(N)	Mutant	Wild-type	P value	Total(N)	Mutant	Wild-type	P value
All cases		88	9	79		88	4	84
Age	<60	48	7	41	0.017	48	2	46	0.543
	60-69	30	0	30		30	2	28
	≥70	10	2	8		10	0	10
Sex	Male	66	6	60	0.839	66	2	64	0.555
	Female	22	3	19		22	2	20
Tobacco use	Yes	57	5	52	0.808	57	2	55	0.922
	No	31	4	27		31	2	29
Alcohol consumption	Yes	17	1	16	0.832	17	1	16	1
	No	71	8	63		71	3	68
Tumor differentiation (Histological grade)	Grade 1	20	3	17	0.603	20	2	18	0.38
	Grade 2	62	5	57		61	2	59
	Grade 3	6	1	5		7	0	7
Pathologic Stage	I	4	0	4	0.289	3	0	3	0.746
	II	44	2	42		53	3	50
	III	33	0	33		32	1	31
Pathologic T stage	T1	3	0	3	0.064	3	0	3	0.5
	T2	19	0	19		19	0	19
	T3	66	9	57		66	4	62
Pathologic N stage	0	48	9	39	0.011	48	3	45	0.744
	1	40	0	40		40	1	39
Prognosis (Log-rank Mantel-Cox test)	Dead	46	4	42	0.885	45	1	44	0.577
	Survival	42	5	37		43	3	40
	Missing		0	0			0	0
	Median (months)		40	40.11			40	39.92
Note: The ESCC cases collected for this study were staged using the NCCN guidelines.
