# Supplementary material for: Mutually exclusive mutations in NOTCH1 and PIK3CA associated with clinical prognosis and chemotherapy responses of esophageal squamous cell carcinoma in China
Source: Oncotarget. 2015 Oct 29;7(3):3599–613. doi: 10.18632/oncotarget.6120 (PMC4823130; doi:10.18632/oncotarget.6120)
Supplement: Supplementary file 5 [file oncotarget-07-3599-s005.xlsx]

## Sheet: Table 1
Supplementary Table 4. Comparison of NOTCH1-Mut, PIK3CA-Mut, NOTCH1-PIK3CA-WT in cohort 1
Clinical, epidemiological or pathological feature		NOTCH1-Mut VS PIK3CA-Mut VS NOTCH1/PIK3CA-WT					NOTCH1-Mut VS NOTCH1/PIK3CA-WT				PIK3CA-Mut VS NOTCH1/PIK3CA-WT				NOTCH1-Mut VS PIK3CA-Mut
		Total	NOTCH1-Mut (%)	PIK3CA-Mut (%)	NOTCH1/PIK3CA-WT (%)	p value	Total	NOTCH1-Mut (%)	NOTCH1/PIK3CA-WT (%)	p value	Total	PIK3CA-Mut (%)	NOTCH1/PIK3CA-WT (%)	p value	Total	NOTCH1-Mut (%)	PIK3CA-Mut (%)	p value
		(N)					(N)				(N)				(N)
All cases		104	22(20.75%)	17(16.04%)	67(63.21%)		89	22(24.72%)	67(75.28%)		84	17(20.24%)	67(79.76%)		39	22(56.41%)	17(43.59%)
Age						0.38				1				0.251				0.374
	<70	92	20(90.9%)	13(76.47%)	59(88.06%)		79	20(90.9%)	59(88.06%)		72	13(76.47%)	59(88.06%)		33	20(90.9%)	13(76.47%)
	≥70	14	2(9.1%)	4(23.53%)	8(11.94%)		10	2(9.1%)	8(11.94%)		12	4(23.53%)	8(11.94%)		6	2(9.1%)	4(23.53%)
Tobacco use						0.498				0.358				1				0.618
	Yes	98	19(86.36%)	16(94.12%)	63(94.03%)		82	19(86.36%)	63(94.03%)		79	16(94.12%)	63(94.03%)		35	19(86.36%)	16(94.12%)
	No	8	3(13.64%)	1(5.88%)	4(5.97%)		7	3(13.64%)	4(5.97%)		5	1(5.88%)	4(5.97%)		4	3(13.64%)	1(5.88%)
Alcohol consumption						0.42				0.237				0.394				0.855
	Yes	63	11(50%)	9(52.94%)	43(64.18%)		54	11(50%)	43(64.18%)		52	9(52.94%)	43(64.18%)		20	11(50%)	9(52.94%)
	No	43	11(50%)	8(47.06%)	24(35.82%)		35	11(50%)	24(35.82%)		32	8(47.06%)	24(35.82%)		19	11(50%)	8(47.06%)
Family cancer history						0.655				0.512								1
	Yes	18	5(22.72%)	3(17.65%)	10(14.93%）		15	5(22.72%)	10(14.93%）		13	3(17.65%)	10(14.93%）	0.721	8	5(22.72%)	3(17.65%)
	No	88	17（77.28%）	14（82.35%）	57（85.07%）		74	17（77.28%）	57（85.07%）		71	14（82.35%）	57（85.07%）		31	17（77.28%）	14（82.35%）
Tumor location						0.002				0.237								0.145
	Upper thoracic	4	0	3（17.65%）	1（1.49%）		1	0	1（1.49%）		4	3（17.65%）	1（1.49%）	0.01	3	0	3（17.65%）
	Middle thoracic	43	4（19.05%）	4（23.53%）	35（52.24%）		39	4（19.05%）	35（52.24%）		39	4（23.53%）	35（52.24%）		8	4（19.05%）	4（23.53%）
	Lower thoracic	58	17（80.95%）	10（58.82%）	31（46.27%）		48	17（80.95%）	31（46.27%）		41	10（58.82%）	31（46.27%）		27	17（80.95%）	10（58.82%）
Tumor differentiation						<0.001				<0.001				0.174				0.002
	Well (G1)	61	20（90.9%）	11（16.42%）	30（44.78%）		50	20（90.9%）	30（44.78%）		41	11（16.42%）	30（44.78%）		31	20（90.9%）	11（16.42%）
	Moderate (G2)	33	0	6（83.58%）	27（40.3%）		27	0	27（40.3%）		33	6（83.58%）	27（40.3%）		6	0	6（83.58%）
	Poor (G3)	12	2（9.1%）	0	10（14.92%）		12	2（9.1%）	10（14.92%）		10	0	10（14.92%）		2	2（9.1%）	0
Pathologic Stage						0.002				<0.001				0.536				0.022
	I	52	18（81.82%）	8（47.06%）	26（38.81%）		44	18（81.82%）	26（38.81%）		34	8（47.06%）	26（38.81%）		26	18（81.82%）	8（47.06%）
	III	54	4（18.18%）	9（52.94%）	41（61.19%）		45	4（18.18%）	41（61.19%）		50	9（52.94%）	41（61.19%）		13	4（18.18%）	9（52.94%）
Pathologic T classification						0.153				0.011				0.65				0.328
	T1	4	3(13.64%)	0	1(1.49%)		4	3(13.64%)	1(1.49%)		1	0	1(1.49%)		3	3(13.64%)	0
	T2	23	6(27.27%)	5(29.41%)	12(17.91%)		18	6(27.27%)	12(17.91%)		17	5(29.41%)	12(17.91%)		11	6(27.27%)	5(29.41%)
	T3	74	13(59.09%)	11(64.71%)	50(74.63%)		63	13(59.09%)	50(74.63%)		61	11(64.71%)	50(74.63%)		24	13(59.09%)	11(64.71%)
	T4	5	0	1(5.88%)	4(5.97%)		4	0	4(5.97%)		5	1(5.88%)	4(5.97%)		1	0	1(5.88%)
Pathologic N classification						0.005				0.001				0.408				0.053
	0	55	18(81.81%)	9(52.94%)	28(41.79%)		46	18(81.81%)	28(41.79%)		37	9(52.94%)	28(41.79%)		27	18(81.81%)	9(52.94%)
	1	51	4(18.19%)	8(47.06%)	39(58.21%)		43	4(18.19%)	39(58.21%)		47	8(47.06%)	39(58.21%)		12	4(18.19%)	8(47.06%)
Local recurrence						0.058				0.139				0.152				0.019
	Yes	39	12(54.55%)	3(41.18%)	24(35.82%)		36	12(54.55%)	24(35.82%)		27	3(41.18%)	24(35.82%)		15	12(54.55%)	3(41.18%)
	No	67	10(45.45%)	14(58.82%)	43(64.18%)		53	10(45.45%)	43(64.18%)		57	14(58.82%)	43(64.18%)		24	10(45.45%)	14(58.82%)
Chemotherapy treatment						0.027				0.258				0.03				0.033
	Failure	39	12(54.54%)	3(13.64%)	24(35.82%)		36	12(54.54%)	24(35.82%)		27	3(13.64%)	24(35.82%)		15	12(54.54%)	3(13.64%)
	effective	32	5(22.73%)	10(45.45%)	17(25.37%)		22	5(22.73%)	17(25.37%)		27	10(45.45%)	17(25.37%)		15	5(22.73%)	10(45.45%)
	censoring	35	5(22.73%)	4(23.53%)	26(38.81%)		31	5(22.73%)	26(38.81%)		30	4(23.53%)	26(38.81%)		9	5(22.73%)	4(23.53%)
Prognosis (Log-rank Mantel-Cox test)						0.046				0.11				0.026				0.72
	Dead	46	8(36.36%)	5(29.41%)	33(49.25%)		41	8(36.36%)	33(49.25%)		38	5(29.41%)	33(49.25%)		13	8(36.36%)	5(29.41%)
	Survival	42	11(50%)	12(70.59%)	19(28.36%)		30	11(50%)	19(28.36%)		31	12(70.59%)	19(28.36%)		23	11(50%)	12(70.59%)
	Missing	18	3(13.64%)	0	15(22.39%)		18	3(13.64%)	15(22.39%)		15	0	15(22.39%)		3	3(13.64%)	0
	Median (months)		60	80.9	40			60	40			80.9	40			60	80.6
