# Supplementary material for: Mutually exclusive mutations in NOTCH1 and PIK3CA associated with clinical prognosis and chemotherapy responses of esophageal squamous cell carcinoma in China
Source: Oncotarget. 2015 Oct 29;7(3):3599–613. doi: 10.18632/oncotarget.6120 (PMC4823130; doi:10.18632/oncotarget.6120)
Supplement: Supplementary file 6 [file oncotarget-07-3599-s006.xlsx]

## Sheet: Sheet1
Supplementary Table 5. Association of NOTCH1 and PIK3CA mutations with chemotherapy response.
	No.of patients receiving standard chemotherapy		OS (months)	Standard chemotherapy	Response		Statistic significance (compared with others)
					Effective	Failure
Cohort #1	NOTCH1-Mut	17	27.09	2 cycles of an intravenous cisplatin infusion (40 mg/m2) on days 1 and 8, a continuous intravenous infusion of 5-fluorouracil (400 mg/m2) over 24 hours on days 1-5 and 8-12 every 5 weeks after surgery	5	12	P = 0.389
	PIK3CA-Mut	13	80		10	3	P = 0.026
	Others	41	53.48		17	24
Cohort #2	NOTCH1-Mut	18	32.78		5	13	P = 0.086
	PIK3CA-Mut	14	60		12	2	P = 0.018
	Others	57	44.6		29	28
Note: there is one patient harboring both NOTCH1 and PIK3CA mutations in cohort #1.
